# Supplementary material for: Comparative Evaluation of Band-Based Genotyping Methods for Mycobacterium intracellulare and Its Application for Epidemiological Analysis
Source: Microorganisms. 2020 Aug 28;8(9):1315. doi: 10.3390/microorganisms8091315 (PMC7564390; doi:10.3390/microorganisms8091315)
Supplement: Supplementary file 1 [file microorganisms-08-01315-s001.zip]

Archive with 2 entries (2 files):
- MAC-gonetyping-supplementary Table S1.xlsx
- MAC-gonetyping-supplementary Table S2.xlsx
