# Supplementary material for: Comparative Evaluation of Band-Based Genotyping Methods for Mycobacterium intracellulare and Its Application for Epidemiological Analysis
Source: Microorganisms. 2020 Aug 28;8(9):1315. doi: 10.3390/microorganisms8091315 (PMC7564390; doi:10.3390/microorganisms8091315)
Supplement: Supplementary file 1 [file microorganisms-08-01315-s001.zip › MAC-gonetyping-supplementary Table S1.xlsx]

## Sheet: S1
S1. Profiles of 16 VNTR loci on M. intracellulare isolated from Gyeongnam, Korea, and four countries used for minimal spanning tree analysis
Name	Origin	VNTR
		1	2	3	4	5	6	7	8	9	10	11	12	13	14	15	16	Reference
1	Gyeongnam, Korea	2	1	1	1	2	3	1	2	1	1	4	2	2	2	1	2	this study
2	Gyeongnam, Korea (KBN12P06231)	2	2	1	2	2	3	1	2	0	1	2	2	2	2	2	2	this study
3	Gyeongnam, Korea	2	2	2	4	0	3	6	2	0	4	2	2	3	2	2	2	this study
4	Gyeongnam, Korea	2	3	2	3	2	3	3	2	2	4	2	2	3	2	2	2	this study
5	Gyeongnam, Korea (KBN12P07330)	2	3	1	3	2	3	3	2	2	4	2	2	3	2	2	2	this study
6	ATCC13950	2	3	2	3	2	3	3	2	2	4	2	2	3	2	2	2	this study
7	Asan37128	2	1	1	2	2	3	2	2	1	1	4	2	2	2	2	2	this study
8	Gyeongnam, Korea	2	3	2	1	2	3	2	2	2	5	2	2	2	2	2	2	this study
9	Gyeongnam, Korea (KBN12P06799)	3	1	1	4	2	3	2	0	1	1	4	2	3	2	1	2	this study
10	Gyeongnam, Korea (KBN12P07331)	2	1	1	3	2	3	3	2	2	4	2	2	3	2	2	2	this study
11	Gyeongnam, Korea	2	3	1	3	2	3	3	2	2	4	2	2	3	2	2	2	this study
12	Gyeongnam, Korea	2	2	1	2	2	3	1	2	0	1	2	2	2	2	2	2	this study
13	Gyeongnam, Korea	2	1	0	1	2	3	3	0	1	1	4	3	2	2	3	2	this study
14	Gyeongnam, Korea (KBN12P07332)	2	3	1	3	2	3	3	2	2	4	2	2	3	2	2	2	this study
15	Gyeongnam, Korea	2	1	1	1	2	3	2	0	1	1	4	4	2	2	1	2	this study
16	Gyeongnam, Korea (KBN12P07333)	2	2	0	4	0	3	3	2	0	2	2	2	3	2	1	2	this study
17	Gyeongnam, Korea (KBN12P07334)	2	1	1	1	2	3	1	2	1	1	4	3	1	2	1	2	this study
18	Gyeongnam, Korea (KBN12P07335)	2	3	1	3	2	3	3	2	2	4	2	2	3	2	2	2	this study
19	Gyeongnam, Korea (KBN12P07336)	2	2	0	4	0	3	3	2	0	4	2	2	3	2	1	2	this study
20	Gyeongnam, Korea (KBN12P07337)	2	3	1	3	2	3	3	2	2	4	2	2	3	2	2	2	this study
21	Gyeongnam, Korea (KBN12P07338)	2	3	2	1	2	3	2	2	2	5	2	2	2	2	2	2	this study
22	Gyeongnam, Korea (KBN12P07339)	2	3	2	1	2	3	3	2	2	4	2	2	3	2	2	2	this study
23	Gyeongnam, Korea (KBN12P07340)	2	1	1	3	2	3	2	2	2	4	2	2	3	2	2	2	this study
24	Gyeongnam, Korea (KBN12P07341)	3	1	1	4	2	3	2	0	1	1	4	3	3	2	1	2	this study
25	Gyeongnam, Korea (KBN12P07342)	2	2	1	1	0	3	3	2	0	4	2	2	3	2	1	2	this study
26	Gyeongnam, Korea (KBN12P07343)	2	1	1	1	2	3	1	2	1	1	5	2	2	2	1	2	this study
27	Gyeongnam, Korea (KBN12P07344)	2	2	1	1	0	3	3	2	0	4	2	2	3	2	1	2	this study
28	Gyeongnam, Korea (KBN12P06800)	2	3	2	1	2	3	2	2	2	5	2	2	2	2	2	2	this study
29	Gyeongnam, Korea (KBN12P06801)	2	3	2	1	2	3	3	2	2	4	2	2	3	2	2	2	this study
30	Gyeongnam, Korea (KBN12P07345)	2	3	1	3	2	3	3	2	2	4	2	2	3	2	2	2	this study
31	Gyeongnam, Korea (KBN12P07346)	2	3	0	2	2	3	2	2	1	1	4	2	3	2	2	2	this study
32	Gyeongnam, Korea	2	1	0	1	2	3	3	0	1	1	4	3	2	2	1	2	this study
33	Gyeongnam, Korea	2	3	0	2	2	3	0	2	1	1	4	2	3	2	2	2	this study
34	Gyeongnam, Korea	2	3	1	3	2	3	3	2	2	4	2	2	3	2	2	2	this study
35	Gyeongnam, Korea	2	3	0	2	2	3	0	2	1	1	4	2	3	2	2	2	this study
36	Gyeongnam, Korea (KBN12P07347)	2	1	1	1	2	3	1	2	1	1	4	2	2	2	1	2	this study
37	Gyeongnam, Korea	2	1	1	1	2	3	4	0	1	1	4	2	4	2	2	2	this study
38	Gyeongnam, Korea	2	1	1	1	2	3	1	2	1	1	4	2	2	2	1	2	this study
39	Gyeongnam, Korea	2	1	1	1	2	3	3	2	1	1	4	2	2	2	1	2	this study
40	Gyeongnam, Korea	2	1	1	1	2	3	1	2	1	1	4	3	1	2	1	2	this study
41	Gyeongnam, Korea	2	1	1	1	2	3	1	0	1	1	5	2	2	2	1	2	this study
42	Gyeongnam, Korea	2	1	1	1	2	3	1	1	1	1	3	3	2	2	2	2	this study
43	Gyeongnam, Korea	2	3	1	3	2	3	3	2	2	4	2	2	3	2	2	2	this study
44	Gyeongnam, Korea	2	1	0	1	2	3	3	0	1	1	4	3	2	2	1	2	this study
45	Gyeongnam, Korea	2	3	0	3	2	3	2	2	0	1	3	2	3	2	2	2	this study
46	Gyeongnam, Korea	2	1	1	1	2	3	3	4	1	1	4	2	2	2	2	2	this study
47	Gyeongnam, Korea	2	1	1	1	2	3	2	0	1	1	5	3	3	2	2	2	this study
48	Gyeongnam, Korea	2	2	1	2	2	3	1	2	0	1	2	2	2	2	2	2	this study
49	Gyeongnam, Korea	3	1	1	4	2	3	2	0	1	1	4	2	3	2	1	2	this study
50	Gyeongnam, Korea	2	1	1	1	2	3	1	2	1	1	5	2	2	2	1	2	this study
51	Gyeongnam, Korea	2	1	1	1	2	3	1	0	1	1	2	3	3	2	3	2	this study
52	Gyeongnam, Korea	2	1	1	1	2	3	1	2	1	1	5	2	2	2	1	2	this study
53	Gyeongnam, Korea	2	3	2	1	2	3	2	2	2	5	2	2	2	2	2	2	this study
54	Gyeongnam, Korea	2	3	1	3	2	3	3	2	2	4	2	2	3	2	2	2	this study
55	Gyeongnam, Korea	2	1	1	6	2	3	3	2	2	4	2	2	3	2	2	2	this study
56	Gyeongnam, Korea	2	3	1	3	2	3	3	2	2	4	2	2	3	2	2	2	this study
57	Gyeongnam, Korea	2	1	1	1	2	3	1	2	1	1	4	3	1	2	1	2	this study
58	Gyeongnam, Korea	2	3	1	3	2	3	3	2	2	4	2	2	3	2	2	2	this study
59	Gyeongnam, Korea	2	3	1	3	2	3	3	2	2	4	2	2	3	2	2	2	this study
60	Gyeongnam, Korea	2	1	1	1	2	3	1	2	1	1	4	2	3	2	1	2	this study
61	Gyeongnam, Korea	2	1	1	1	2	3	1	0	1	1	4	2	2	2	1	2	this study
62	Gyeongnam, Korea	2	1	1	1	2	3	2	0	1	1	4	3	2	2	1	2	this study
63	Gyeongnam, Korea	2	2	1	2	2	3	1	2	0	1	2	2	2	2	2	2	this study
64	Gyeongnam, Korea	2	3	1	1	2	3	3	2	2	5	2	2	1	2	1	2	this study
65	Gyeongnam, Korea	2	3	1	3	2	3	3	2	2	4	2	2	3	2	2	2	this study
66	Gyeongnam, Korea	2	1	1	1	2	3	1	2	1	1	4	2	2	2	1	2	this study
67	Gyeongnam, Korea	2	1	1	3	2	3	2	2	2	4	2	2	3	2	2	2	this study
68	Gyeongnam, Korea	2	3	2	3	2	3	3	2	2	4	2	2	3	2	2	2	this study
69	Gyeongnam, Korea	2	3	2	1	2	3	2	2	2	5	2	2	2	2	2	2	this study
70	Gyeongnam, Korea	2	3	2	3	2	3	3	2	2	4	2	2	3	2	2	2	this study
71	Gyeongnam, Korea	2	3	2	1	2	3	2	2	2	5	2	2	2	2	2	2	this study
72	Gyeongnam, Korea	2	1	1	1	2	3	3	2	1	1	4	2	2	2	2	2	this study
73	Gyeongnam, Korea	2	1	2	3	2	3	3	2	2	4	2	2	3	2	2	2	this study
74	Gyeongnam, Korea	2	1	1	1	2	3	1	2	1	1	4	3	1	2	1	2	this study
75	Gyeongnam, Korea	2	3	2	1	2	3	2	2	2	5	2	2	2	2	2	2	this study
76	Gyeongnam, Korea	2	3	1	3	2	3	3	2	2	4	2	2	3	2	2	2	this study
77	Gyeongnam, Korea	2	3	1	3	2	3	3	2	2	4	2	2	3	2	2	2	this study
78	Gyeongnam, Korea	2	1	1	1	2	3	3	0	1	1	4	3	2	2	2	2	this study
79	Gyeongnam, Korea	2	0	0	2	2	3	2	2	1	1	4	2	3	2	2	2	this study
80	Gyeongnam, Korea	2	1	2	3	2	3	3	2	2	4	2	2	3	2	2	2	this study
81	Gyeongnam, Korea	3	1	1	1	2	3	0	0	1	1	4	3	2	2	3	2	this study
82	Gyeongnam, Korea	2	3	2	1	2	3	2	2	2	5	2	2	2	2	2	2	this study
83	Gyeongnam, Korea	2	3	1	3	2	3	3	2	2	4	2	2	3	2	2	2	this study
84	Gyeongnam, Korea	2	2	2	1	2	3	2	2	2	5	2	2	2	2	2	2	this study
85	Gyeongnam, Korea	2	2	2	1	2	3	3	0	2	5	2	2	3	2	2	2	this study
86	Gyeongnam, Korea	3	1	1	3	2	3	2	0	1	1	4	2	3	2	1	2	this study
87	Gyeongnam, Korea	2	2	0	3	0	3	3	2	0	2	2	2	3	2	1	2	this study
88	Gyeongnam, Korea	2	1	1	1	0	3	2	0	1	1	4	3	2	1	3	2	this study
89	Gyeongnam, Korea	2	2	1	1	0	3	3	2	0	4	2	2	3	2	1	2	this study
90	Gyeongnam, Korea	2	1	1	1	2	3	1	0	1	1	4	2	2	2	1	2	this study
91	Gyeongnam, Korea	2	1	1	2	2	3	2	2	1	1	4	2	2	2	2	2	this study
92	Gyeongnam, Korea	3	1	1	1	2	3	2	0	1	1	4	3	2	2	3	2	this study
93	Gyeongnam, Korea	2	1	1	1	2	3	2	0	1	1	4	3	2	2	1	2	this study
94	Gyeongnam, Korea	2	3	1	3	2	3	3	2	2	4	2	2	3	2	2	2	this study
95	Gyeongnam, Korea	2	3	2	1	2	3	2	2	2	5	2	2	2	2	2	2	this study
96	Gyeongnam, Korea	2	1	0	1	2	3	3	0	1	1	4	3	2	2	1	2	this study
97	Gyeongnam, Korea	2	3	1	3	2	3	3	2	2	4	2	2	3	2	2	2	this study
98	Gyeongnam, Korea	2	1	1	1	2	3	1	0	1	1	4	2	2	2	2	2	this study
99	Gyeongnam, Korea	2	3	2	1	2	3	3	2	2	4	2	2	3	2	2	2	this study
100	Gyeongnam, Korea	2	2	1	1	0	3	2	2	0	4	2	2	3	2	1	2	this study
101	Gyeongnam, Korea	2	3	1	3	2	3	3	2	2	4	2	2	3	2	2	2	this study
MBI30	Japan	2	3	2	2	2	3	3	2	2	4	2	2	3	2	2	2	Ichikawa et al., 2010
NIID3	Japan	2	3	0	3	2	3	3	2	2	4	2	2	3	2	2	2	Ichikawa et al., 2010
MBI67	Japan	2	3	1	3	2	3	3	2	2	4	2	2	3	2	2	2	Ichikawa et al., 2010
MBI55	Japan	2	3	1	3	2	3	3	2	2	4	2	2	3	2	2	2	Ichikawa et al., 2010
NIID4	Japan	2	3	0	4	0	3	4	2	2	4	2	2	3	2	2	2	Ichikawa et al., 2010
NIID2	Japan	2	3	0	3	0	2	3	2	2	5	2	2	3	2	2	2	Ichikawa et al., 2010
MBI36	Japan	2	1	1	3	2	3	3	2	2	4	2	2	3	2	2	2	Ichikawa et al., 2010
MBI59	Japan	2	1	1	3	2	2	3	2	2	5	2	2	3	2	2	2	Ichikawa et al., 2010
MBI45	Japan	2	1	1	3	2	2	3	2	2	5	2	2	3	2	2	2	Ichikawa et al., 2010
MBI46	Japan	2	1	2	1	2	3	3	2	2	3	2	2	3	2	2	2	Ichikawa et al., 2010
MBI25	Japan	2	1	2	1	2	3	1	2	2	4	2	2	3	2	2	2	Ichikawa et al., 2010
MBI64	Japan	2	1	2	1	2	2	3	2	2	5	2	2	2	2	2	2	Ichikawa et al., 2010
MBI33	Japan	2	1	2	1	2	2	3	2	2	5	2	2	2	2	2	2	Ichikawa et al., 2010
MBI68	Japan	2	2	0	4	0	3	1	2	2	2	2	2	3	2	1	2	Ichikawa et al., 2010
MBI10	Japan	2	2	0	4	0	3	1	2	2	2	2	2	3	2	1	2	Ichikawa et al., 2010
MBI62	Japan	2	1	1	1	0	2	1	2	2	4	2	2	2	2	1	2	Ichikawa et al., 2010
MBI23	Japan	2	1	1	1	0	2	1	2	2	4	2	2	2	2	1	2	Ichikawa et al., 2010
JATA14	Japan	2	3	1	1	0	2	1	2	2	4	2	2	2	2	1	2	Ichikawa et al., 2010
MBI71	Japan	2	2	1	1	0	2	1	2	2	4	2	2	3	2	1	2	Ichikawa et al., 2010
MBI22	Japan	2	2	1	1	0	2	1	2	2	4	2	2	3	2	1	2	Ichikawa et al., 2010
MBI49	Japan	2	2	1	1	0	2	1	2	2	4	2	2	3	2	1	2	Ichikawa et al., 2010
MBI29	Japan	2	2	1	1	0	2	1	2	2	4	2	2	3	2	1	2	Ichikawa et al., 2010
MBI74	Japan	2	3	1	2	2	1	1	2	2	1	4	2	2	2	2	2	Ichikawa et al., 2010
MBI16	Japan	2	1	1	2	2	1	1	2	2	1	2	2	2	2	2	2	Ichikawa et al., 2010
MBI28	Japan	2	2	1	2	2	2	1	2	2	1	2	2	2	2	2	2	Ichikawa et al., 2010
MBI17	Japan	2	4	1	2	2	1	1	2	2	1	2	2	2	2	2	2	Ichikawa et al., 2010
MBI3	Japan	2	2	1	2	2	1	1	2	2	1	2	2	2	2	2	2	Ichikawa et al., 2010
MBI66	Japan	2	2	1	2	2	1	1	2	2	1	2	2	2	2	2	2	Ichikawa et al., 2010
MBI44	Japan	2	2	1	2	2	1	1	2	2	1	2	2	2	2	2	2	Ichikawa et al., 2010
MBI6	Japan	2	2	1	2	2	1	1	2	2	1	2	2	2	2	2	2	Ichikawa et al., 2010
MBI81	Japan	5	0	1	1	2	2	2	0	1	1	1	2	2	3	2	1	Ichikawa et al., 2010
MBI72	Japan	5	0	0	1	1	2	1	3	0	1	2	2	0	3	1	2	Ichikawa et al., 2010
MBI19	Japan	5	0	0	1	1	2	1	3	0	1	2	2	0	3	1	2	Ichikawa et al., 2010
MBI58	Japan	2	2	1	1	2	1	2	0	2	4	4	3	2	2	2	2	Ichikawa et al., 2010
MBI47	Japan	2	2	1	1	2	1	2	0	2	4	4	3	2	2	2	2	Ichikawa et al., 2010
MBI14	Japan	1	1	1	3	2	1	3	0	2	4	4	2	2	2	2	2	Ichikawa et al., 2010
MBI11	Japan	1	2	1	4	2	1	3	0	2	4	4	2	2	2	2	2	Ichikawa et al., 2010
MBI60	Japan	1	2	1	3	2	1	3	0	2	4	4	2	2	2	2	2	Ichikawa et al., 2010
MBI35	Japan	1	2	1	3	2	1	3	0	2	4	4	2	2	2	2	2	Ichikawa et al., 2010
MBI69	Japan	2	1	1	1	0	4	2	0	2	1	2	3	3	3	3	2	Ichikawa et al., 2010
MBI63	Japan	2	1	1	1	0	4	2	0	2	1	2	3	3	3	3	2	Ichikawa et al., 2010
MBI13	Japan	2	1	1	1	0	4	2	0	2	1	2	3	3	3	3	2	Ichikawa et al., 2010
MBI78	Japan	2	1	1	2	2	2	2	2	2	1	4	2	3	2	2	2	Ichikawa et al., 2010
MBI37	Japan	2	1	1	1	2	1	2	2	2	1	4	3	1	2	1	2	Ichikawa et al., 2010
MBI76	Japan	2	1	1	1	2	1	2	2	2	1	4	2	2	2	1	2	Ichikawa et al., 2010
MBI51	Japan	2	1	1	1	2	1	2	2	2	1	4	2	2	2	1	2	Ichikawa et al., 2010
MBI38	Japan	2	1	1	1	2	1	2	2	2	1	4	2	2	2	1	2	Ichikawa et al., 2010
MBI26	Japan	2	1	1	1	2	1	2	2	2	1	4	2	2	2	1	2	Ichikawa et al., 2010
MBI73	Japan	2	1	1	1	2	1	2	0	2	1	4	3	2	2	3	2	Ichikawa et al., 2010
MBI8	Japan	2	1	1	1	2	1	2	0	2	1	4	3	2	2	3	2	Ichikawa et al., 2010
MBI40	Japan	2	1	1	1	2	2	2	0	2	1	4	3	2	2	1	2	Ichikawa et al., 2010
MBI61	Japan	2	1	1	1	2	2	2	0	2	1	4	3	2	3	1	2	Ichikawa et al., 2010
MBI12	Japan	2	1	1	1	2	2	2	0	2	1	4	3	2	3	1	2	Ichikawa et al., 2010
MBI20	Japan	2	1	1	1	2	3	2	0	2	1	5	2	3	2	1	2	Ichikawa et al., 2010
MBI39	Japan	2	1	1	1	2	3	2	0	2	1	5	3	3	2	2	2	Ichikawa et al., 2010
MBI27	Japan	2	1	1	1	2	3	2	0	2	1	6	3	2	2	1	2	Ichikawa et al., 2010
MBI52	Japan	1	1	1	4	2	3	2	0	2	0	4	2	2	2	2	2	Ichikawa et al., 2010
MBI9	Japan	3	1	1	4	2	2	2	2	2	1	4	3	3	2	1	2	Ichikawa et al., 2010
NIID6	Japan	2	2	1	4	2	3	2	0	2	1	4	2	3	2	1	2	Ichikawa et al., 2010
NIID5	Japan	2	2	1	4	2	3	2	0	2	1	4	2	3	2	1	1	Ichikawa et al., 2010
NIID1	Japan	2	1	1	4	2	2	2	0	2	1	4	2	3	2	1	2	Ichikawa et al., 2010
MBI54	Japan	3	1	1	3	2	2	2	0	2	1	4	2	3	2	1	2	Ichikawa et al., 2010
MBI31	Japan	3	1	1	3	2	2	2	0	2	1	4	2	3	2	1	2	Ichikawa et al., 2010
MBI7	Japan	3	4	1	4	2	2	2	0	2	1	4	2	3	2	1	2	Ichikawa et al., 2010
MBI75	Japan	3	1	1	4	2	2	2	0	2	1	4	2	0	2	1	2	Ichikawa et al., 2010
MBI70	Japan	3	1	1	4	2	2	2	0	2	1	4	2	2	2	1	2	Ichikawa et al., 2010
MBI79	Japan	3	1	1	4	2	2	2	0	2	1	4	2	2	2	1	1	Ichikawa et al., 2010
MBI77	Japan	3	1	1	4	2	2	2	0	2	1	4	2	3	2	1	1	Ichikawa et al., 2010
MBI2	Japan	3	1	1	4	2	2	2	0	2	2	4	2	3	2	1	2	Ichikawa et al., 2010
MBI48	Japan	3	1	1	4	2	2	2	0	2	1	4	2	3	2	1	2	Ichikawa et al., 2010
MBI42	Japan	3	1	1	4	2	2	2	0	2	1	4	2	3	2	1	2	Ichikawa et al., 2010
NIID8	Japan	3	1	1	4	3	2	2	0	2	1	4	2	3	2	1	2	Ichikawa et al., 2010
MBI57	Japan	3	1	1	4	3	2	2	0	2	1	4	2	3	1	1	2	Ichikawa et al., 2010
MBI15	Japan	3	1	1	4	3	2	2	0	2	1	4	2	3	2	1	2	Ichikawa et al., 2010
MI5-1aP	Japan	2	3	2	4	3	3	3	0	2	5	4	3	2	3	2	2	Fujita et al., 2014
MI5-1bP	Japan	2	3	2	4	3	3	3	0	2	5	4	3	2	3	2	2	Fujita et al., 2014
MI5-2aP	Japan	2	3	1	3	2	2	3	2	3	4	2	2	3	2	2	2	Fujita et al., 2014
MI5-2bP	Japan	2	3	1	3	2	2	3	2	3	4	2	2	3	2	2	2	Fujita et al., 2014
MI21-1aP	Japan	2	3	1	3	2	2	3	2	3	4	2	2	3	2	2	2	Fujita et al., 2014
MI21-1bP	Japan	2	3	1	3	2	2	3	2	3	4	2	2	3	2	2	2	Fujita et al., 2014
MI21-2aP	Japan	1	2	1	3	2	2	3	0	2	4	4	2	3	2	3	2	Fujita et al., 2014
MI21-2bP	Japan	1	1	1	2	2	2	3	2	2	4	3	2	3	2	3	2	Fujita et al., 2014
MI22-1aP	Japan	2	3	1	4	0	2	2	2	3	4	4	3	3	3	3	2	Fujita et al., 2014
MI22-1bP	Japan	2	3	1	4	0	2	2	2	3	4	4	3	3	3	3	2	Fujita et al., 2014
MI25-1aP	Japan	1	1	1	1	3	3	3	0	3	4	2	2	3	2	2	2	Fujita et al., 2014
MI25-1bP	Japan	1	1	1	1	3	3	3	0	3	4	2	2	3	2	2	2	Fujita et al., 2014
MI25-2aP	Japan	1	1	1	1	3	3	3	0	3	4	2	2	3	2	2	2	Fujita et al., 2014
MI25-2bP	Japan	1	1	1	1	3	3	3	0	3	4	2	2	3	2	2	2	Fujita et al., 2014
MI37-1aP	Japan	1	2	0	2	1	2	2	0	2	3	2	2	3	2	2	2	Fujita et al., 2014
MI37-1bP	Japan	1	2	0	2	1	2	2	0	2	3	2	2	3	2	2	2	Fujita et al., 2014
MI42-1aP	Japan	2	3	0	3	2	2	2	2	2	1	2	2	3	2	2	2	Fujita et al., 2014
MI42-1bP	Japan	2	3	0	3	2	2	2	2	2	1	2	2	3	2	2	2	Fujita et al., 2014
MI42-2aP	Japan	2	3	0	3	2	2	2	2	2	1	2	2	3	2	2	2	Fujita et al., 2014
MI42 -2bP	Japan	2	3	0	3	2	2	2	2	2	1	2	2	3	2	2	2	Fujita et al., 2014
MI45 -1aP	Japan	3	4	1	3	2	3	2	2	2	1	4	2	3	2	2	2	Fujita et al., 2014
MI45 -1bP	Japan	3	4	1	3	2	3	2	2	2	1	4	2	3	2	2	2	Fujita et al., 2014
MI45 -2aP	Japan	2	1	1	1	2	2	2	0	1	1	2	2	3	2	2	2	Fujita et al., 2014
MI45 -2bP	Japan	2	1	1	1	2	2	2	0	1	1	2	2	3	2	2	2	Fujita et al., 2014
MI46 -1aP	Japan	2	2	2	4	2	3	3	0	2	1	3	2	2	2	3	2	Fujita et al., 2014
MI46 -1bP	Japan	2	2	2	4	2	3	3	0	2	1	3	2	2	2	3	2	Fujita et al., 2014
MI46 -2aP	Japan	2	2	2	4	2	3	3	0	2	1	3	2	2	2	3	2	Fujita et al., 2014
MI46 -2bP	Japan	2	2	2	4	2	3	3	0	2	1	3	2	2	2	3	2	Fujita et al., 2014
MI49 -1aP	Japan	2	1	1	1	2	2	2	0	1	1	2	2	3	2	2	2	Fujita et al., 2014
MI49 -1bP	Japan	2	1	1	1	2	2	2	0	1	1	2	2	3	2	2	2	Fujita et al., 2014
MI49 -2aP	Japan	2	2	1	4	2	3	3	0	2	4	4	3	2	3	3	2	Fujita et al., 2014
MI49 -2bP	Japan	2	2	1	4	2	3	3	0	2	4	4	3	2	3	3	2	Fujita et al., 2014
MI54 -1aP	Japan	2	2	1	1	0	2	2	2	2	4	2	2	3	2	1	2	Fujita et al., 2014
MI54 -1bP	Japan	2	2	1	1	0	2	2	2	2	4	2	2	3	2	1	2	Fujita et al., 2014
MI68 -1aP	Japan	2	3	1	3	2	4	3	0	2	2	2	3	3	2	2	2	Fujita et al., 2014
MI68 -1bP	Japan	2	3	1	3	2	4	3	0	2	2	2	3	3	2	2	2	Fujita et al., 2014
MI68 -2aP	Japan	2	3	1	3	2	4	3	0	2	2	2	3	3	2	2	2	Fujita et al., 2014
MI68 -2bP	Japan	2	3	1	3	2	4	3	0	2	2	2	3	3	2	2	2	Fujita et al., 2014
MI71 -1aP	Japan	2	1	1	1	2	3	1	0	2	1	4	2	2	2	1	2	Fujita et al., 2014
MI71 -1bP	Japan	2	1	1	1	2	3	1	0	2	1	4	2	2	2	1	2	Fujita et al., 2014
MI71 -2aP	Japan	2	1	1	1	2	3	1	0	2	1	4	2	2	2	1	2	Fujita et al., 2014
MI71 -2bP	Japan	2	1	1	1	2	3	1	0	2	1	4	2	2	2	1	2	Fujita et al., 2014
MI78 -1aP	Japan	1	1	0	2	0	5	0	1	2	1	2	2	3	2	2	2	Fujita et al., 2014
MI78 -1bP	Japan	1	1	0	2	0	5	0	1	2	1	2	2	3	2	2	2	Fujita et al., 2014
MI78 -2aP	Japan	2	1	0	3	2	3	1	2	2	1	2	2	3	1	2	2	Fujita et al., 2014
MI78 -2bP	Japan	2	1	0	3	2	3	1	2	2	1	2	2	3	1	2	2	Fujita et al., 2014
MI82 -1aP	Japan	2	4	2	3	2	3	2	2	1	4	2	2	3	2	2	2	Fujita et al., 2014
MI82 -1bP	Japan	2	4	2	3	2	3	2	2	1	4	2	2	3	2	2	2	Fujita et al., 2014
MI82 -2aP	Japan	2	4	2	3	2	3	2	2	1	4	2	2	3	2	2	2	Fujita et al., 2014
MI82 -2bP	Japan	2	4	2	3	2	3	2	2	1	4	2	2	3	2	2	2	Fujita et al., 2014
MI83 -1aP	Japan	2	1	1	1	0	3	3	0	2	1	4	3	3	2	2	2	Fujita et al., 2014
MI83 -1bP	Japan	2	1	1	1	0	3	3	0	2	1	4	3	3	2	2	2	Fujita et al., 2014
MI83 -2aP	Japan	1	3	1	1	2	3	3	2	2	3	2	2	3	2	2	2	Fujita et al., 2014
MI83 -2bP	Japan	1	3	1	1	2	3	3	2	2	3	2	2	3	2	2	2	Fujita et al., 2014
MI95 -1aP	Japan	2	4	2	3	2	3	3	2	3	4	2	2	3	1	2	2	Fujita et al., 2014
MI95 -1bP	Japan	2	4	2	3	2	3	3	2	3	4	2	2	3	1	2	2	Fujita et al., 2014
MI100 -1aP	Japan	2	2	1	0	2	2	2	2	2	2	1	4	2	3	2	2	Fujita et al., 2014
MI100 -1bP	Japan	3	2	3	0	2	2	2	2	1	2	1	4	2	3	2	2	Fujita et al., 2014
MI100 -2aP	Japan	2	2	1	0	2	2	2	2	2	2	1	4	2	3	2	2	Fujita et al., 2014
MI100 -2bP	Japan	2	2	1	0	2	2	2	2	2	2	1	4	2	3	2	2	Fujita et al., 2014
MI116 -1aP	Japan	4	3	1	1	4	3	3	2	1	2	1	4	2	3	2	1	Fujita et al., 2014
MI116 -1bP	Japan	4	3	1	1	4	3	3	2	1	2	1	4	2	3	2	1	Fujita et al., 2014
MI122 -1aP	Japan	5	2	2	2	4	2	3	3	2	3	4	2	2	3	2	2	Fujita et al., 2014
MI122 -1bP	Japan	5	2	2	2	4	2	3	3	2	3	4	2	2	3	2	2	Fujita et al., 2014
MI122 -2aP	Japan	5	2	2	2	4	2	3	3	2	3	4	2	2	3	2	2	Fujita et al., 2014
MI122-2bP	Japan	2	2	2	4	2	3	3	2	3	4	2	2	3	2	2	2	Fujita et al., 2014
MI130-1aP	Japan	3	4	0	1	0	2	3	3	2	1	2	2	2	3	1	2	Fujita et al., 2014
MI130-1bP	Japan	3	4	0	1	0	2	3	3	2	1	2	2	2	3	1	2	Fujita et al., 2014
MI130-2aP	Japan	3	4	0	1	0	2	3	3	2	1	2	2	2	3	1	2	Fujita et al., 2014
MI130-2bP	Japan	3	4	0	1	0	2	3	3	2	1	2	2	2	3	1	2	Fujita et al., 2014
MI132-1aP	Japan	2	1	1	3	2	2	2	0	1	1	4	2	3	2	1	2	Fujita et al., 2014
MI132-1bP	Japan	2	1	1	3	2	2	2	0	1	1	4	2	3	2	1	2	Fujita et al., 2014
MI132-2aP	Japan	2	1	1	3	2	2	2	0	1	1	4	2	3	2	1	2	Fujita et al., 2014
MI132-2bP	Japan	2	1	1	3	2	2	2	0	1	1	4	2	3	2	1	2	Fujita et al., 2014
JP-I-1	Japan	3	1	1	4	2	2	2	0	2	2	4	2	3	2	1	2	Ichikawa et al., 2015
JP-I-2	Japan	2	2	1	2	2	1	1	2	2	1	2	2	2	2	2	2	Ichikawa et al., 2015
JP-I-3	Japan	3	0	1	1	2	0	2	0	1	1	2	1	2	3	2	1	Ichikawa et al., 2015
JP-I-4	Japan	2	2	1	2	2	1	1	2	2	1	2	2	2	2	2	2	Ichikawa et al., 2015
JP-I-5	Japan	3	4	1	4	2	2	2	0	2	1	4	2	3	2	1	2	Ichikawa et al., 2015
JP-I-6	Japan	2	1	1	1	2	1	2	0	2	1	4	3	2	2	3	2	Ichikawa et al., 2015
JP-I-7	Japan	3	1	1	4	2	2	2	2	2	1	4	3	3	2	1	2	Ichikawa et al., 2015
JP-I-8	Japan	2	2	0	4	0	3	1	2	2	2	2	2	3	2	1	2	Ichikawa et al., 2015
JP-I-9	Japan	1	2	1	4	2	1	3	0	2	4	4	2	2	2	2	2	Ichikawa et al., 2015
JP-I-10	Japan	2	1	1	1	2	2	2	0	2	1	4	3	2	3	1	2	Ichikawa et al., 2015
JP-I-11	Japan	2	1	1	1	0	4	2	0	2	1	2	3	3	3	3	2	Ichikawa et al., 2015
JP-I-12	Japan	1	1	1	3	2	1	3	0	2	4	4	2	2	2	2	2	Ichikawa et al., 2015
JP-I-13	Japan	3	1	1	4	3	2	2	0	2	1	4	2	3	2	1	2	Ichikawa et al., 2015
JP-I-14	Japan	2	1	1	2	2	1	1	2	2	1	2	2	2	2	2	2	Ichikawa et al., 2015
JP-I-15	Japan	2	4	1	2	2	1	1	2	2	1	2	2	2	2	2	2	Ichikawa et al., 2015
JP-I-17	Japan	2	1	1	1	2	3	2	0	2	1	5	2	3	2	1	2	Ichikawa et al., 2015
JP-I-18	Japan	2	2	1	1	0	2	1	2	2	4	2	2	3	2	1	2	Ichikawa et al., 2015
JP-I-19	Japan	2	1	1	1	0	2	1	2	2	4	2	2	2	2	1	2	Ichikawa et al., 2015
JP-I-20	Japan	2	1	2	1	2	3	1	2	2	4	2	2	3	2	2	2	Ichikawa et al., 2015
JP-I-21	Japan	2	1	1	1	2	1	2	2	2	1	4	2	2	2	1	2	Ichikawa et al., 2015
JP-I-22	Japan	2	1	1	1	2	3	2	0	2	1	6	3	2	2	1	2	Ichikawa et al., 2015
JP-I-23	Japan	2	2	1	2	2	2	1	2	2	1	2	2	2	2	2	2	Ichikawa et al., 2015
JP-I-24	Japan	2	2	1	1	0	2	1	2	2	4	2	2	3	2	1	2	Ichikawa et al., 2015
JP-I-25	Japan	2	3	2	3	2	3	3	2	2	4	2	2	3	2	2	2	Ichikawa et al., 2015
JP-I-26	Japan	3	1	1	3	2	2	2	0	2	1	4	2	3	2	1	2	Ichikawa et al., 2015
JP-I-27	Japan	2	1	2	1	2	2	3	2	2	5	2	2	2	2	2	2	Ichikawa et al., 2015
JP-I-28	Japan	1	2	1	3	2	1	3	0	2	4	4	2	2	2	2	2	Ichikawa et al., 2015
JP-I-29	Japan	2	1	1	3	2	3	3	2	2	4	2	2	3	2	2	2	Ichikawa et al., 2015
JP-I-30	Japan	2	1	1	1	2	1	2	2	2	1	4	3	1	2	1	2	Ichikawa et al., 2015
JP-I-31	Japan	2	1	1	1	2	1	2	2	2	1	4	2	2	2	1	2	Ichikawa et al., 2015
JP-I-32	Japan	2	1	1	1	2	3	2	0	2	1	5	3	3	2	2	2	Ichikawa et al., 2015
JP-I-33	Japan	2	1	1	1	2	2	2	0	2	1	4	3	2	2	1	2	Ichikawa et al., 2015
JP-I-34	Japan	3	1	1	4	2	2	2	0	2	1	4	2	3	2	1	2	Ichikawa et al., 2015
JP-I-35	Japan	2	1	2	1	2	3	3	2	2	4	2	2	3	2	2	2	Ichikawa et al., 2015
JP-I-36	Japan	2	2	1	2	2	1	1	2	2	1	2	2	2	2	2	2	Ichikawa et al., 2015
JP-I-37	Japan	2	1	1	3	2	2	3	2	2	5	2	2	3	2	2	2	Ichikawa et al., 2015
JP-I-38	Japan	2	1	2	1	2	3	3	2	2	3	2	2	3	2	2	2	Ichikawa et al., 2015
JP-I-39	Japan	2	2	1	1	2	1	2	0	2	4	4	3	2	2	2	2	Ichikawa et al., 2015
JP-I-40	Japan	3	1	1	4	2	2	2	0	2	1	4	2	3	2	1	2	Ichikawa et al., 2015
JP-I-41	Japan	2	2	1	1	0	2	1	2	2	4	2	2	3	2	1	2	Ichikawa et al., 2015
JP-I-42	Japan	2	1	1	1	2	1	2	2	2	1	4	2	2	2	1	2	Ichikawa et al., 2015
JP-I-43	Japan	1	1	1	4	2	3	2	0	2	0	4	2	2	2	2	2	Ichikawa et al., 2015
JP-I-44	Japan	3	1	1	3	2	2	2	0	2	1	4	2	3	2	1	2	Ichikawa et al., 2015
JP-I-45	Japan	2	3	1	3	2	3	3	2	2	4	2	2	3	2	2	2	Ichikawa et al., 2015
JP-I-46	Japan	3	1	1	4	3	2	2	0	2	1	4	2	3	1	1	2	Ichikawa et al., 2015
JP-I-47	Japan	2	1	1	3	2	2	3	2	2	5	2	2	3	2	2	2	Ichikawa et al., 2015
JP-I-48	Japan	1	2	1	3	2	1	3	0	2	4	4	2	2	2	2	2	Ichikawa et al., 2015
JP-I-49	Japan	2	1	1	1	2	2	2	0	2	1	4	3	2	3	1	2	Ichikawa et al., 2015
JP-I-50	Japan	2	1	1	1	0	2	1	2	2	4	2	2	2	2	1	2	Ichikawa et al., 2015
JP-I-51	Japan	2	1	1	1	0	4	2	0	2	1	2	3	3	3	3	2	Ichikawa et al., 2015
JP-I-52	Japan	2	1	2	1	2	2	3	2	2	5	2	2	2	2	2	2	Ichikawa et al., 2015
JP-I-53	Japan	2	2	1	2	2	1	1	2	2	1	2	2	2	2	2	2	Ichikawa et al., 2015
JP-I-54	Japan	2	3	1	3	2	3	3	2	2	4	2	2	3	2	2	2	Ichikawa et al., 2015
JP-I-55	Japan	2	2	0	4	0	3	1	2	2	2	2	2	3	2	1	2	Ichikawa et al., 2015
JP-I-56	Japan	2	1	1	1	0	4	2	0	2	1	2	3	3	3	3	2	Ichikawa et al., 2015
JP-I-57	Japan	3	1	1	4	2	2	2	0	2	1	4	2	2	2	1	2	Ichikawa et al., 2015
JP-I-58	Japan	2	2	1	1	0	2	1	2	2	4	2	2	3	2	1	2	Ichikawa et al., 2015
JP-I-60	Japan	2	1	1	1	2	1	2	0	2	1	4	3	2	2	3	2	Ichikawa et al., 2015
JP-I-61	Japan	2	3	1	2	2	1	1	2	2	1	4	2	2	2	2	2	Ichikawa et al., 2015
JP-I-62	Japan	3	1	1	4	2	2	2	0	2	1	4	2	0	2	1	2	Ichikawa et al., 2015
JP-I-63	Japan	2	1	1	1	2	1	2	2	2	1	4	2	2	2	1	2	Ichikawa et al., 2015
JP-I-64	Japan	3	1	1	4	2	2	2	0	2	1	4	2	3	2	1	1	Ichikawa et al., 2015
JP-I-65	Japan	2	1	1	2	2	2	2	2	2	1	4	2	3	2	2	2	Ichikawa et al., 2015
JP-I-66	Japan	3	1	1	4	2	2	2	0	2	1	4	2	2	2	1	1	Ichikawa et al., 2015
JP-I-67	Japan	5	0	1	1	2	2	2	0	1	1	1	2	2	3	2	1	Ichikawa et al., 2015
JP-I-68	Japan	3	1	1	4	2	2	2	0	2	1	4	2	2	2	1	2	Ichikawa et al., 2015
JP-I-69	Japan	2	3	1	3	2	2	3	2	3	4	2	2	3	2	2	2	Ichikawa et al., 2015
JP-I-70	Japan	2	1	1	1	2	2	1	2	2	1	4	2	2	2	1	2	Ichikawa et al., 2015
JP-I-71	Japan	2	1	1	1	0	2	7	0	2	1	2	3	3	3	3	2	Ichikawa et al., 2015
JP-I-72	Japan	2	2	1	3	0	2	1	1	1	4	2	2	3	2	1	2	Ichikawa et al., 2015
JP-I-73	Japan	3	1	1	4	3	2	2	0	2	1	4	2	3	2	1	2	Ichikawa et al., 2015
JP-I-74	Japan	2	1	1	1	2	2	2	0	2	1	4	2	2	2	2	2	Ichikawa et al., 2015
JP-I-75	Japan	2	1	1	1	2	2	1	2	2	1	4	2	2	2	1	2	Ichikawa et al., 2015
JP-I-76	Japan	2	1	1	1	2	2	1	2	2	1	4	2	2	2	1	2	Ichikawa et al., 2015
JP-I-77	Japan	2	1	2	1	2	2	3	2	3	5	2	2	2	2	2	2	Ichikawa et al., 2015
JP-I-78	Japan	2	2	1	2	2	2	1	2	1	1	2	2	2	2	2	2	Ichikawa et al., 2015
JP-I-79	Japan	1	1	1	3	0	2	2	2	3	4	2	2	3	2	2	2	Ichikawa et al., 2015
JP-I-80	Japan	3	1	1	4	2	2	2	0	2	1	4	2	2	2	1	2	Ichikawa et al., 2015
KO-I-1	Korea	3	1	1	1	0	1	2	0	2	1	4	2	3	3	2	2	Ichikawa et al., 2015
KO-I-2	Korea	3	1	1	1	0	1	2	0	2	1	4	2	3	3	2	2	Ichikawa et al., 2015
KO-I-3	Korea	2	1	1	2	1	2	2	2	2	1	4	2	2	2	2	2	Ichikawa et al., 2015
KO-I-4	Korea	2	1	1	3	2	2	3	2	2	4	2	2	3	2	2	2	Ichikawa et al., 2015
KO-I-5	Korea	2	1	2	1	0	3	3	1	3	4	2	2	3	2	2	2	Ichikawa et al., 2015
KO-I-6	Korea	2	1	2	1	0	3	3	1	2	4	2	2	3	2	2	2	Ichikawa et al., 2015
KO-I-7	Korea	2	3	1	3	2	3	3	2	2	4	2	2	3	2	2	2	Ichikawa et al., 2015
KO-I-8	Korea	3	1	1	4	3	2	2	0	2	1	4	2	3	2	1	2	Ichikawa et al., 2015
KO-I-9	Korea	2	2	1	1	0	2	3	1	2	4	4	0	3	2	1	2	Ichikawa et al., 2015
KO-I-10	Korea	2	1	1	1	0	2	2	0	2	1	4	3	2	2	1	2	Ichikawa et al., 2015
KO-I-11	Korea	2	3	2	3	2	3	3	2	4	4	4	2	3	2	2	2	Ichikawa et al., 2015
KO-I-12	Korea	2	1	1	1	0	2	2	0	2	1	4	2	2	3	3	2	Ichikawa et al., 2015
KO-I-13	Korea	2	1	1	1	0	2	2	0	2	1	4	3	2	2	1	2	Ichikawa et al., 2015
KO-I-14	Korea	2	2	1	1	0	3	1	2	2	4	2	2	3	2	1	2	Ichikawa et al., 2015
KO-I-15	Korea	2	1	1	1	0	2	2	0	2	1	4	3	2	2	2	2	Ichikawa et al., 2015
KO-I-16	Korea	2	3	1	2	1	1	3	2	2	1	4	2	2	2	2	2	Ichikawa et al., 2015
US-I-1	USA	2	3	0	2	2	2	2	2	2	1	4	2	4	2	2	2	Ichikawa et al., 2015
US-I-2	USA	2	3	0	2	2	2	2	2	2	1	4	2	3	2	2	2	Ichikawa et al., 2015
US-I-3	USA	2	2	0	4	0	1	3	2	2	2	2	2	3	2	1	2	Ichikawa et al., 2015
US-I-4	USA	1	3	1	2	2	1	2	2	2	4	2	2	3	2	2	0	Ichikawa et al., 2015
US-I-5	USA	2	3	0	3	2	3	2	2	0	4	3	2	3	2	2	2	Ichikawa et al., 2015
US-I-6	USA	2	3	0	2	2	2	2	2	2	1	4	2	3	2	2	2	Ichikawa et al., 2015
US-I-7	USA	2	3	1	3	2	3	3	2	2	4	2	2	3	2	2	2	Ichikawa et al., 2015
US-I-8	USA	2	3	0	2	2	2	2	2	2	1	4	2	3	2	2	2	Ichikawa et al., 2015
US-I-9	USA	3	1	2	4	0	2	0	3	2	1	4	3	4	1	1	2	Ichikawa et al., 2015
US-I-10	USA	2	3	0	2	2	2	2	2	2	1	2	2	3	2	2	2	Ichikawa et al., 2015
US-I-11	USA	2	3	0	2	2	2	2	2	2	1	4	2	3	2	2	2	Ichikawa et al., 2015
US-I-12	USA	2	2	1	4	0	1	3	2	2	4	2	2	3	2	1	2	Ichikawa et al., 2015
US-I-13	USA	2	2	0	4	0	1	2	2	2	2	2	2	3	2	1	2	Ichikawa et al., 2015
US-I-14	USA	2	3	0	3	2	3	2	2	2	4	2	2	3	2	2	2	Ichikawa et al., 2015
US-I-15	USA	5	1	1	2	2	3	1	2	2	5	3	2	3	3	2	1	Ichikawa et al., 2015
N-3	Netherlands	2	3	1	3	2	3	3	2	2	4	2	2	3	2	2	2	Ichikawa et al., 2015
N-4	Netherlands	1	1	1	2	2	3	2	3	0	4	2	2	2	3	2	2	Ichikawa et al., 2015
N-6	Netherlands	1	1	1	2	2	3	2	3	0	4	2	2	2	3	2	2	Ichikawa et al., 2015
N-8	Netherlands	3	0	0	1	2	2	1	0	1	1	2	2	2	3	2	1	Ichikawa et al., 2015
N-9	Netherlands	2	1	1	1	2	3	3	0	1	5	3	1	2	2	2	2	Ichikawa et al., 2015
N-10	Netherlands	2	1	2	3	2	2	2	4	1	1	4	3	0	2	2	2	Ichikawa et al., 2015
N-11	Netherlands	2	3	0	2	2	3	0	2	1	1	5	2	3	2	2	2	Ichikawa et al., 2015
a) n= 101, this study
b) Japan (n= 74, Ichikawa et al., 2010; n= 74, Fujita et al., 2014; n= 78, Ichikawa et al., 2015), Korea (n= 16, Ichikawa et al., 2015), Netherlands (n= 7, Ichikawa et al., 2015), and U.S. (n= 15, Ichikawa et al., 2015)
c) M. intracellulare ATCC 13950, Asan 37128
