# Supplementary material for: Comparative Evaluation of Band-Based Genotyping Methods for Mycobacterium intracellulare and Its Application for Epidemiological Analysis
Source: Microorganisms. 2020 Aug 28;8(9):1315. doi: 10.3390/microorganisms8091315 (PMC7564390; doi:10.3390/microorganisms8091315)
Supplement: Supplementary file 1 [file microorganisms-08-01315-s001.zip › MAC-gonetyping-supplementary Table S2.xlsx]

## Sheet: S2
S2. Profiles of 15 VNTR and 6 VNTR-MIRU loci on M. intracellulare isolated from Gyeongnam, Korea, and Seoul, Korea, and reference strains used for minimal spanning tree analysis
strains	Origin	VNTR															MIRU
		1	2	3	4	5	6	7	8	9	10	12	13	14	15	16	18	19	20	22	31	33
		Copy number																					Reference
1	Gyeongnam, Korea	2	1	1	1	2	3	1	2	1	1	2	2	2	1	2	2	1	2	0	1	3	this study
2	Gyeongnam, Korea (KBN12P06231)	2	2	1	2	2	3	1	2	0	1	2	2	2	2	2	1	1	2	0	2	4	this study
3	Gyeongnam, Korea	2	2	2	4	0	3	6	2	0	4	2	3	2	2	2	1	0	4	3	2	4	this study
4	Gyeongnam, Korea	2	3	2	3	2	3	3	2	2	4	2	3	2	2	2	3	3	4	3	2	3	this study
5	Gyeongnam, Korea (KBN12P07330)	2	3	1	3	2	3	3	2	2	4	2	3	2	2	2	3	3	1	3	2	4	this study
6	ATCC13950	2	3	2	3	2	3	3	2	2	4	2	3	2	2	2	3	3	4	3	2	3	this study
7	Asan37128	2	1	1	2	2	3	2	2	1	1	2	2	2	2	2	2	2	2	0	1	3	this study
8	Gyeongnam, Korea	2	3	2	1	2	3	2	2	2	5	2	2	2	2	2	3	2	4	4	2	3	this study
9	Gyeongnam, Korea (KBN12P06799)	3	1	1	4	2	3	2	0	1	1	2	3	2	1	2	2	2	2	0	2	5	this study
10	Gyeongnam, Korea (KBN12P07331)	2	1	1	3	2	3	3	2	2	4	2	3	2	2	2	3	3	3	3	2	5	this study
11	Gyeongnam, Korea	2	3	1	3	2	3	3	2	2	4	2	3	2	2	2	3	3	1	3	2	4	this study
12	Gyeongnam, Korea	2	2	1	2	2	3	1	2	0	1	2	2	2	2	2	1	1	2	0	2	4	this study
13	Gyeongnam, Korea	2	1	0	1	2	3	3	0	1	1	3	2	2	3	2	2	3	2	0	1	3	this study
14	Gyeongnam, Korea (KBN12P07332)	2	3	1	3	2	3	3	2	2	4	2	3	2	2	2	3	3	1	3	2	4	this study
15	Gyeongnam, Korea	2	1	1	1	2	3	2	0	1	1	4	2	2	1	2	2	2	2	0	1	3	this study
16	Gyeongnam, Korea (KBN12P07333)	2	2	0	4	0	3	3	2	0	2	2	3	2	1	2	1	3	1	1	1	4	this study
17	Gyeongnam, Korea (KBN12P07334)	2	1	1	1	2	3	1	2	1	1	3	1	2	1	2	2	1	2	0	1	3	this study
18	Gyeongnam, Korea (KBN12P07335)	2	3	1	3	2	3	3	2	2	4	2	3	2	2	2	3	3	1	3	2	4	this study
19	Gyeongnam, Korea (KBN12P07336)	2	2	0	4	0	3	3	2	0	4	2	3	2	1	2	1	3	1	3	1	4	this study
20	Gyeongnam, Korea (KBN12P07337)	2	3	1	3	2	3	3	2	2	4	2	3	2	2	2	3	3	1	3	2	4	this study
21	Gyeongnam, Korea (KBN12P07338)	2	3	2	1	2	3	2	2	2	5	2	2	2	2	2	3	2	4	4	2	3	this study
22	Gyeongnam, Korea (KBN12P07339)	2	3	2	1	2	3	3	2	2	4	2	3	2	2	2	3	3	4	3	2	3	this study
23	Gyeongnam, Korea (KBN12P07340)	2	1	1	3	2	3	2	2	2	4	2	3	2	2	2	3	2	2	3	2	4	this study
24	Gyeongnam, Korea (KBN12P07341)	3	1	1	4	2	3	2	0	1	1	3	3	2	1	2	2	2	2	0	2	3	this study
25	Gyeongnam, Korea (KBN12P07342)	2	2	1	1	0	3	3	2	0	4	2	3	2	1	2	1	3	1	3	1	4	this study
26	Gyeongnam, Korea (KBN12P07343)	2	1	1	1	2	3	1	2	1	1	2	2	2	1	2	2	1	2	0	1	3	this study
27	Gyeongnam, Korea (KBN12P07344)	2	2	1	1	0	3	3	2	0	4	2	3	2	1	2	1	3	1	3	1	4	this study
28	Gyeongnam, Korea (KBN12P06800)	2	3	2	1	2	3	2	2	2	5	2	2	2	2	2	3	2	4	4	2	3	this study
29	Gyeongnam, Korea (KBN12P06801)	2	3	2	1	2	3	3	2	2	4	2	3	2	2	2	3	3	4	3	2	3	this study
30	Gyeongnam, Korea (KBN12P07345)	2	3	1	3	2	3	3	2	2	4	2	3	2	2	2	3	3	1	3	2	4	this study
31	Gyeongnam, Korea (KBN12P07346)	2	3	0	2	2	3	2	2	1	1	2	3	2	2	2	2	2	2	0	2	2	this study
32	Gyeongnam, Korea	2	1	0	1	2	3	3	0	1	1	3	2	2	1	2	2	3	2	0	1	3	this study
33	Gyeongnam, Korea	2	3	0	2	2	3	0	2	1	1	2	3	2	2	2	2	0	2	0	2	3	this study
34	Gyeongnam, Korea	2	3	1	3	2	3	3	2	2	4	2	3	2	2	2	3	3	1	3	2	4	this study
35	Gyeongnam, Korea	2	3	0	2	2	3	0	2	1	1	2	3	2	2	2	2	0	2	0	2	2	this study
36	Gyeongnam, Korea (KBN12P07347)	2	1	1	1	2	3	1	2	1	1	2	2	2	1	2	2	1	2	0	1	3	this study
37	Gyeongnam, Korea	2	1	1	1	2	3	4	0	1	1	2	4	2	2	2	2	4	2	0	1	4	this study
38	Gyeongnam, Korea	2	1	1	1	2	3	1	2	1	1	2	2	2	1	2	2	1	2	0	1	3	this study
39	Gyeongnam, Korea	2	1	1	1	2	3	3	2	1	1	2	2	2	1	2	2	3	3	0	1	3	this study
40	Gyeongnam, Korea	2	1	1	1	2	3	1	2	1	1	3	1	2	1	2	2	1	2	0	1	4	this study
41	Gyeongnam, Korea	2	1	1	1	2	3	1	0	1	1	2	2	2	1	2	2	1	2	0	1	3	this study
42	Gyeongnam, Korea	2	1	1	1	2	3	1	1	1	1	3	2	2	2	2	2	1	3	0	1	3	this study
43	Gyeongnam, Korea	2	3	1	3	2	3	3	2	2	4	2	3	2	2	2	3	3	1	3	2	4	this study
44	Gyeongnam, Korea	2	1	0	1	2	3	3	0	1	1	3	2	2	1	2	2	3	2	0	1	3	this study
45	Gyeongnam, Korea	2	3	0	3	2	3	2	2	0	1	2	3	2	2	2	1	2	2	0	1	4	this study
46	Gyeongnam, Korea	2	1	1	1	2	3	3	4	1	1	2	2	2	2	2	2	3	2	0	1	3	this study
47	Gyeongnam, Korea	2	1	1	1	2	3	2	0	1	1	3	3	2	2	2	2	2	2	0	1	1	this study
48	Gyeongnam, Korea	2	2	1	2	2	3	1	2	0	1	2	2	2	2	2	1	1	2	0	2	4	this study
49	Gyeongnam, Korea	3	1	1	4	2	3	2	0	1	1	2	3	2	1	2	2	2	2	0	2	4	this study
50	Gyeongnam, Korea	2	1	1	1	2	3	1	2	1	1	2	2	2	1	2	2	1	2	0	1	3	this study
51	Gyeongnam, Korea	2	1	1	1	2	3	1	0	1	1	3	3	2	3	2	2	1	3	0	1	3	this study
52	Gyeongnam, Korea	2	1	1	1	2	3	1	2	1	1	2	2	2	1	2	2	1	2	0	1	3	this study
53	Gyeongnam, Korea	2	3	2	1	2	3	2	2	2	5	2	2	2	2	2	3	2	4	4	2	3	this study
54	Gyeongnam, Korea	2	3	1	3	2	3	3	2	2	4	2	3	2	2	2	3	3	1	3	2	4	this study
55	Gyeongnam, Korea	2	1	1	6	2	3	3	2	2	4	2	3	2	2	2	3	3	3	3	2	5	this study
56	Gyeongnam, Korea	2	3	1	3	2	3	3	2	2	4	2	3	2	2	2	3	3	1	3	2	4	this study
57	Gyeongnam, Korea	2	1	1	1	2	3	1	2	1	1	3	1	2	1	2	2	1	2	0	1	3	this study
58	Gyeongnam, Korea	2	3	1	3	2	3	3	2	2	4	2	3	2	2	2	3	3	1	3	2	4	this study
59	Gyeongnam, Korea	2	3	1	3	2	3	3	2	2	4	2	3	2	2	2	3	3	1	3	2	4	this study
60	Gyeongnam, Korea	2	1	1	1	2	3	1	2	1	1	2	3	2	1	2	2	1	2	0	1	3	this study
61	Gyeongnam, Korea	2	1	1	1	2	3	1	0	1	1	2	2	2	1	2	2	1	3	0	1	3	this study
62	Gyeongnam, Korea	2	1	1	1	2	3	2	0	1	1	3	2	2	1	2	2	2	2	0	1	5	this study
63	Gyeongnam, Korea	2	2	1	2	2	3	1	2	0	1	2	2	2	2	2	1	1	2	0	2	4	this study
64	Gyeongnam, Korea	2	3	1	1	2	3	3	2	2	5	2	1	2	1	2	3	3	1	4	1	3	this study
65	Gyeongnam, Korea	2	3	1	3	2	3	3	2	2	4	2	3	2	2	2	3	3	1	3	2	4	this study
66	Gyeongnam, Korea	2	1	1	1	2	3	1	2	1	1	2	2	2	1	2	2	1	2	0	1	3	this study
67	Gyeongnam, Korea	2	1	1	3	2	3	2	2	2	4	2	3	2	2	2	3	2	2	3	2	4	this study
68	Gyeongnam, Korea	2	3	2	3	2	3	3	2	2	4	2	3	2	2	2	3	3	4	3	2	3	this study
69	Gyeongnam, Korea	2	3	2	1	2	3	2	2	2	5	2	2	2	2	2	3	2	4	4	2	3	this study
70	Gyeongnam, Korea	2	3	2	3	2	3	3	2	2	4	2	3	2	2	2	3	3	4	3	2	3	this study
71	Gyeongnam, Korea	2	3	2	1	2	3	2	2	2	5	2	2	2	2	2	3	2	4	4	2	3	this study
72	Gyeongnam, Korea	2	1	1	1	2	3	3	2	1	1	2	2	2	2	2	2	3	2	0	1	3	this study
73	Gyeongnam, Korea	2	1	2	3	2	3	3	2	2	4	2	3	2	2	2	3	3	4	3	2	3	this study
74	Gyeongnam, Korea	2	1	1	1	2	3	1	2	1	1	3	1	2	1	2	2	1	2	0	1	3	this study
75	Gyeongnam, Korea	2	3	2	1	2	3	2	2	2	5	2	2	2	2	2	3	2	4	4	2	3	this study
76	Gyeongnam, Korea	2	3	1	3	2	3	3	2	2	4	2	3	2	2	2	3	3	1	3	2	4	this study
77	Gyeongnam, Korea	2	3	1	3	2	3	3	2	2	4	2	3	2	2	2	3	3	1	3	2	4	this study
78	Gyeongnam, Korea	2	1	1	1	2	3	3	0	1	1	3	2	2	2	2	2	3	2	0	1	3	this study
79	Gyeongnam, Korea	2	0	0	2	2	3	2	2	1	1	2	3	2	2	2	2	2	2	0	2	3	this study
80	Gyeongnam, Korea	2	1	2	3	2	3	3	2	2	4	2	3	2	2	2	3	3	4	3	2	3	this study
81	Gyeongnam, Korea	3	1	1	1	2	3	0	0	1	1	3	2	2	3	2	2	0	1	0	1	3	this study
82	Gyeongnam, Korea	2	3	2	1	2	3	2	2	2	5	2	2	2	2	2	3	2	4	4	2	3	this study
83	Gyeongnam, Korea	2	3	1	3	2	3	3	2	2	4	2	3	2	2	2	3	3	1	3	2	4	this study
84	Gyeongnam, Korea	2	2	2	1	2	3	2	2	2	5	2	2	2	2	2	3	2	4	3	2	3	this study
85	Gyeongnam, Korea	2	2	2	1	2	3	3	0	2	5	2	3	2	2	2	3	3	4	4	2	3	this study
86	Gyeongnam, Korea	3	1	1	3	2	3	2	0	1	1	2	3	2	1	2	2	2	2	0	2	4	this study
87	Gyeongnam, Korea	2	2	0	3	0	3	3	2	0	2	2	3	2	1	2	1	3	1	1	1	4	this study
88	Gyeongnam, Korea	2	1	1	1	0	3	2	0	1	1	3	2	1	3	2	2	2	3	0	1	3	this study
89	Gyeongnam, Korea	2	2	1	1	0	3	3	2	0	4	2	3	2	1	2	1	3	1	3	1	4	this study
90	Gyeongnam, Korea	2	1	1	1	2	3	1	0	1	1	2	2	2	1	2	2	1	3	0	1	3	this study
91	Gyeongnam, Korea	2	1	1	2	2	3	2	2	1	1	2	2	2	2	2	2	2	2	0	1	3	this study
92	Gyeongnam, Korea	3	1	1	1	2	3	2	0	1	1	3	2	2	3	2	2	2	3	0	1	3	this study
93	Gyeongnam, Korea	2	1	1	1	2	3	2	0	1	1	3	2	2	1	2	2	2	2	0	1	5	this study
94	Gyeongnam, Korea	2	3	1	3	2	3	3	2	2	4	2	3	2	2	2	3	3	1	3	2	4	this study
95	Gyeongnam, Korea	2	3	2	1	2	3	2	2	2	5	2	2	2	2	2	3	2	4	4	2	3	this study
96	Gyeongnam, Korea	2	1	0	1	2	3	3	0	1	1	3	2	2	1	2	2	3	2	0	1	3	this study
97	Gyeongnam, Korea	2	3	1	3	2	3	3	2	2	4	2	3	2	2	2	3	3	1	3	2	4	this study
98	Gyeongnam, Korea	2	1	1	1	2	3	1	0	1	1	2	2	2	2	2	2	1	2	0	1	3	this study
99	Gyeongnam, Korea	2	3	2	1	2	3	3	2	2	4	2	3	2	2	2	3	3	4	3	2	3	this study
100	Gyeongnam, Korea	2	2	1	1	0	3	2	2	0	4	2	3	2	1	2	1	2	1	3	1	4	this study
101	Gyeongnam, Korea	2	3	1	3	2	3	3	2	2	4	2	3	2	2	2	3	3	1	3	2	4	this study
102	Seoul, Korea	2	3	2	3	2	3	3	2	2	4	2	3	2	2	2	6	4	4	4	3	3	Jeon et al., 2013
103	Seoul, Korea	2	3	2	3	2	3	3	2	2	4	2	3	2	2	2	6	4	4	4	3	3	Jeon et al., 2013
104	Seoul, Korea	2	3	1	3	2	3	3	2	2	4	2	3	2	2	2	6	2	4	4	3	4	Jeon et al., 2013
105	Seoul, Korea	2	3	1	3	2	3	3	2	3	4	2	3	2	2	2	6	2	4	4	3	4	Jeon et al., 2013
106	Seoul, Korea	2	3	1	3	2	2	3	2	2	4	2	3	2	2	2	6	2	4	4	3	4	Jeon et al., 2013
107	Seoul, Korea	2	1	1	2	0	2	3	2	2	4	2	3	2	3	2	5	3	4	2	2	3	Jeon et al., 2013
108	Seoul, Korea	2	2	0	4	0	2	3	2	0	2	2	3	2	1	2	4	2	4	3	2	4	Jeon et al., 2013
109	Seoul, Korea	2	2	0	4	0	3	3	2	1	2	2	3	2	1	2	4	2	4	3	2	4	Jeon et al., 2013
110	Seoul, Korea	2	2	0	4	0	2	2	0	0	2	2	3	2	1	2	4	2	4	3	2	4	Jeon et al., 2013
111	Seoul, Korea	2	2	1	1	0	3	3	2	3	4	2	3	2	1	2	4	2	4	4	2	4	Jeon et al., 2013
112	Seoul, Korea	2	2	1	1	0	3	3	2	1	4	2	3	2	1	2	4	2	4	4	2	4	Jeon et al., 2013
113	Seoul, Korea	2	2	1	1	0	3	2	2	1	4	2	3	2	1	2	4	2	3	4	2	4	Jeon et al., 2013
114	Seoul, Korea	2	1	1	1	2	3	1	0	2	1	2	2	2	2	2	5	3	2	2	2	3	Jeon et al., 2013
115	Seoul, Korea	2	1	1	1	2	3	3	0	1	1	2	2	2	2	2	5	3	4	2	2	3	Jeon et al., 2013
116	Seoul, Korea	2	2	1	2	2	3	1	0	1	1	2	2	2	2	2	4	2	2	2	3	4	Jeon et al., 2013
117	Seoul, Korea	2	1	1	2	2	3	2	2	1	1	2	2	2	2	2	5	3	3	2	2	3	Jeon et al., 2013
118	Seoul, Korea	2	1	1	1	2	3	1	2	1	1	2	2	2	1	2	5	3	2	2	2	3	Jeon et al., 2013
119	Seoul, Korea	2	1	1	1	2	3	1	0	1	1	2	2	2	1	2	5	3	2	2	2	3	Jeon et al., 2013
120	Seoul, Korea	2	1	1	1	2	2	1	2	1	1	2	2	2	1	2	5	3	2	2	2	3	Jeon et al., 2013
121	Seoul, Korea	2	1	1	1	2	2	1	2	1	1	2	2	2	1	2	5	3	2	2	2	3	Jeon et al., 2013
122	Seoul, Korea	2	1	1	1	2	2	1	2	1	1	2	2	2	1	2	5	3	2	2	2	3	Jeon et al., 2013
123	Seoul, Korea	2	1	1	1	2	2	1	0	1	1	2	2	2	1	2	5	3	2	2	2	3	Jeon et al., 2013
124	Seoul, Korea	2	1	1	1	2	2	1	2	2	1	2	2	2	1	2	5	3	2	2	2	3	Jeon et al., 2013
125	Seoul, Korea	2	1	1	1	2	2	1	2	2	1	2	2	2	1	2	5	3	2	2	2	3	Jeon et al., 2013
126	Seoul, Korea	2	1	1	1	2	3	1	2	2	1	2	2	2	1	2	4	2	3	2	3	4	Jeon et al., 2013
127	Seoul, Korea	2	1	1	1	2	3	1	2	2	1	2	2	2	1	2	5	3	2	2	2	3	Jeon et al., 2013
128	Seoul, Korea	2	1	1	1	2	3	1	2	2	1	2	2	2	1	2	5	3	2	2	2	3	Jeon et al., 2013
129	Seoul, Korea	2	1	1	1	2	3	1	2	2	1	2	2	2	1	2	5	3	2	2	2	3	Jeon et al., 2013
130	Seoul, Korea	2	1	1	1	2	2	3	0	2	1	2	2	2	1	2	5	3	4	2	2	3	Jeon et al., 2013
131	Seoul, Korea	2	2	1	2	2	2	1	2	0	1	2	2	2	2	2	4	3	2	2	3	4	Jeon et al., 2013
132	Seoul, Korea	2	1	1	1	2	3	2	0	1	1	3	3	2	3	2	5	3	3	2	2	3	Jeon et al., 2013
133	Seoul, Korea	2	1	1	1	2	0	4	0	2	1	3	3	2	3	2	5	3	4	2	2	3	Jeon et al., 2013
134	Seoul, Korea	2	1	1	4	2	2	2	0	2	1	3	2	2	1	2	5	3	3	2	2	3	Jeon et al., 2013
135	Seoul, Korea	2	1	1	4	2	2	2	0	2	1	3	2	2	1	2	5	3	3	2	2	3	Jeon et al., 2013
136	Seoul, Korea	2	1	1	4	2	2	2	0	2	1	3	2	2	1	2	5	3	3	2	2	3	Jeon et al., 2013
137	Seoul, Korea	2	1	1	1	2	2	2	0	2	1	3	2	2	1	2	5	3	3	2	2	3	Jeon et al., 2013
138	Seoul, Korea	2	1	1	1	2	2	2	0	0	1	3	2	2	1	2	5	3	3	2	2	5	Jeon et al., 2013
139	Seoul, Korea	2	1	1	1	2	3	2	0	2	1	3	2	2	1	2	5	4	3	2	2	3	Jeon et al., 2013
140	Seoul, Korea	2	1	1	1	2	3	2	0	2	1	3	2	2	1	2	5	3	3	2	2	3	Jeon et al., 2013
141	Seoul, Korea	2	1	1	1	2	3	2	0	1	1	3	2	2	1	2	5	3	3	2	2	5	Jeon et al., 2013
142	Seoul, Korea	2	1	1	1	0	3	2	0	2	1	3	2	3	3	2	5	3	3	2	2	3	Jeon et al., 2013
143	Seoul, Korea	3	1	1	4	2	3	3	0	1	1	2	3	2	1	2	5	3	4	2	3	4	Jeon et al., 2013
144	Seoul, Korea	3	1	1	4	2	2	2	0	1	1	2	3	2	1	2	5	3	3	2	3	4	Jeon et al., 2013
145	Seoul, Korea	2	4	1	2	0	2	0	0	1	4	1	3	3	3	2	5	3	2	4	2	4	Jeon et al., 2013
146	Seoul, Korea	2	4	1	3	0	3	1	0	2	4	3	3	1	2	2	5	3	2	4	2	4	Jeon et al., 2013
a) n= 99, this study
b) n= 47, Jeon et al., 2013
c) M. intracellulare ATCC 13950, Asan 37128
